# Supplementary material for: Physical, Chemical, and Electrochemical Properties of Redox-Responsive Polybenzopyrrole as Electrode Material for Faradaic Energy Storage
Source: Polymers (Basel). 2021 Aug 27;13(17):2883. doi: 10.3390/polym13172883 (PMC8434118; doi:10.3390/polym13172883)
Supplement: Supplementary file 1 [file polymers-13-02883-s001.zip]

Archive with 1 entries (1 files):
- polymers-1293929-supplementary.pdf
